# Supplementary material for: Models of Early Resistance to CDK4/6 Inhibitors Unveil Potential Therapeutic Treatment Sequencing
Source: Int J Mol Sci. 2025 Mar 14;26(6):2643. doi: 10.3390/ijms26062643 (PMC11942273; doi:10.3390/ijms26062643)
Supplement: Supplementary file 1 [file ijms-26-02643-s001.zip]

Archive with 1 entries (1 files):
- ijms-3486418-supplementary.pdf
